# Supplementary material for: Protective Effect of Treated Olive Mill Wastewater on Target Bacteria and Mitochondrial Voltage-Dependent Anion-Selective Channel 1
Source: Antioxidants (Basel). 2023 Jan 30;12(2):322. doi: 10.3390/antiox12020322 (PMC9951878; doi:10.3390/antiox12020322)
Supplement: Supplementary file 1 [file antioxidants-12-00322-s001.zip]

Archive with 1 entries (1 files):
- antioxidants-2159361-supplementary-for conversion.pdf
